# Supplementary material for: CD142 Identifies Neoplastic Desmoid Tumor Cells, Uncovering Interactions Between Neoplastic and Stromal Cells That Drive Proliferation
Source: Cancer Res Commun. 2023 Apr 25;3(4):697–708. doi: 10.1158/2767-9764.CRC-22-0403 (PMC10128091; doi:10.1158/2767-9764.CRC-22-0403)
Supplement: Supplementary Table S1 — Cell surface profiling data of mutant and non-mutant desmoid tumor-derived colonies. Name of the sample indicates the mutation status (mutant (MUT) or wildtype (WT)) of the pooled colonies and the genotype (T41A or S45F) of the original primary sample. [file crc-22-0403-s13.xlsx]

## Sheet: Sheet1
Antibody	MUT_T41A-POS%	WT_T41A-POS%	MUT_S45F-POS%	WT_S45F-POS%	MUT_T41A-MFI	WT_T41A-MFI	MUT_S45F-MFI	WT_S45F-MFI
B2-microglobulin	99.9	99.9	98.9	97.5	5108	2668	1395	343
BLTR-1	1.19	0.312	0.197	0	237	168	96.3	0
CA9	0.515	0.117	0	0.13	237	167	0	53.3
CD10	90.5	99.8	99.2	90.7	737	8422	964	425
CD100	0.32	0.155	0.191	0.17	310	336	385	69
CD101	2.41	0.482	0	0.982	299	302	0	194
CD102	0.0302	0.0181	0	0	157	174	0	0
CD103	0	0	0.0545	0	0	0	84	0
CD104	0.349	0.216	0.0923	0	263	135	37711	0
CD105	0	0	0	0	0	0	0	0
CD106	0.0509	0.0741	0.0457	0	295	150	91.2	0
CD107a	0.255	33	0.276	0.176	295	278	145	179
CD107b	1.09	1.25	0.246	0.815	276	177	193	119
CD108	99.9	95	97.6	96.2	8008	1673	2447	969
CD109	0.179	0.189	0.725	0	291	184	154	0
CD110	52.3	48.9	3.45	4.43	339	278	132	108
CD111	54.2	21.7	1.19	1.99	332	251	137	110
CD112	3.38	0.586	0.101	0	255	164	139	0
CD114	0	0.0752	0.0433	0.233	0	256	121	1342
CD115	0.198	0.0837	0.136	0	288	156	1123	0
CD116	0.727	0.812	0.389	0.195	222	203	111	102
CD117	0.363	0.287	0.467	0.862	367	312	214	211
CD118	24.8	5.8	1.45	2.2	312	223	1365	3444
CD119	41.7	71.1	7.24	1.76	321	299	139	106
CD11a	0.34	0.0819	0	0.299	203	138	0	146
CD11b	4.25	0.761	0	0.096	269	203	0	69.4
CD11c	0.688	0.114	0	0.1	280	161	0	143
CD120a	68.7	55.8	1.67	1.12	340	293	132	129
CD120b	1.53	0.358	1.59	0.576	215	166	1167	387
CD121b	3.26	2.53	0	0.114	257	216	0	71.3
CD122	20.1	5.6	3.45	2.68	298	252	62.4	615
CD123	43.3	13.8	0.833	0.347	399	260	173	107
CD124	0.905	1.67	0	0.113	233	229	0	73.3
CD125	0	0.0276	0	0	0	668	0	0
CD126	1.2	0.37	0	0.0929	211	154	0	114
CD127	0.356	0.189	0.106	0.769	363	315	149	147
CD129	1.18	0.223	0.0637	0	252	154	227	0
CD13	100	99.9	99.5	99.8	39375	31171	14098	5425
CD130	76.9	86.9	5.69	6.78	356	373	132	99.9
CD131	0.0283	0.05	0	0.214	132	154	0	60.1
CD132	0.0774	0.2	0	0.134	241	206	0	90.2
CD133	0.149	0.0997	0.3	0.801	219	308	172	196
CD134	2.96	1.37	0	0	251	178	0	0
CD135	1.87	0.554	0.84	0	237	163	102	0
CD136	3.78	0.796	0.612	0.5	256	168	89.9	162
CD137	0	0.0929	0	0	0	159	0	0
CD137L	64.3	38.3	0.779	2.85	393	270	107	98.5
CD138	0	0.0204	0	0	0	282	0	0
CD14	0.0985	0.0561	0.0883	0.164	195	141	154	128
CD140a	0.0333	0.142	0	0.137	155	157	0	120
CD140b	97.6	98.4	70.6	23.9	885	676	329	141
CD141	0.433	48.8	0.478	4.03	252	371	147	143
CD142	92.6	1.88	92.4	0	670	278	769	0.1
CD143	1.16	46.7	0	0	238	317	0	0
CD144	0.0201	0.0318	4	0	670	126	64	0
CD146	11.6	0.0512	0	2.09	316	170	0	145
CD147	100	99.9	99.8	99.9	6870	2204	1597	907
CD148	21.9	1.66	0.409	3.18	298	183	131	95.8
CD15	0.00867	0.0253	0	0	179	159	0	0
CD150	1.02	0.196	0	0.112	250	151	0	91.2
CD151	31.8	49.3	9.91	4.5	307	272	147	120
CD152	1.62	0.194	0.518	0.214	262	149	151	115
CD153	3.62	1.24	0.0838	0.387	271	186	1113	124
CD154	0.102	0.163	0.191	0.421	638	1086	3110	1415
CD155	99.9	99.9	99.6	98.3	4474	1537	1151	635
CD156b	9.33	9.52	1.11	0.415	329	248	139	2748
CD157	1.9	3.42	1.78	15.5	502	262	154	125
CD158a	10.8	0.0642	0	0.084	617	259	0	53.3
CD158b	0.0461	0.0668	0	0	1323	545	0	0
CD158b2	0.714	0.204	0	0.231	170	153	0	75.7
CD158d	4.52	1.08	0.318	0	280	158	114	0
CD158e2	0.0597	0.0803	0	0.13	616	143	0	97.4
CD158f	7.34	1.79	0.257	0.411	280	192	156	120
CD158i	2.34	0.332	0.236	0	265	169	119	0
CD159a	0	0.0254	0	0	0	131	0	0
CD159c	0.29	0.146	0	0	209	133	0	0
CD16	5.94	0.573	0.204	0.348	287	169	212	152
CD160	0.674	0.399	1.85	1.53	319	314	140	223
CD161	6.76	0.211	4.76	0.264	303	170	227	105
CD162	0.0256	0.00916	0	0	150	136	0	0
CD163	0.02	0.05	0	0	141	153	0	0
CD164	17.7	67	0.467	0.488	265	325	161	176
CD165	90.6	69.9	24.8	9.93	394	303	211	123
CD166	95.6	95.3	58.9	88.1	519	442	218	178
CD167	22.1	6.42	0.325	0.81	314	221	111	131
CD169	1.11	0.187	0	0.212	224	147	0	113
CD16b	0.0537	0.0293	0	0	479	164	0	0
CD17	4.62	8.76	0.333	0.862	289	199	199	110
CD170	2.47	0.198	0.108	0.253	258	164	60.3	608
CD171	0.602	0.0637	0	0.178	222	261	0	54.8
CD172a	48	27.6	0.235	0.598	341	291	129	125
CD172b	0.0117	0.0537	0	0	75098	108	0	0
CD172g	55.3	23.2	9.69	2.08	365	262	144	102
CD175s	82.7	49.3	1.41	7.5	330	215	201	84.5
CD177	1.24	1.58	0	0.532	248	189	0	97.2
CD178	61.6	52.8	4.94	4.22	381	280	132	118
CD179a	47.5	24.6	4.01	1.42	326	257	137	102
CD18	0.157	0.0943	0	0.314	517	134	0	96
CD180	1.78	1.18	0	0.202	239	188	0	146
CD181	4.27	7.59	0	1.9	360	253	0	150
CD182	0.719	0.86	0	1.03	7205	222	0	305
CD183	0	0.0194	0	0	0	92.3	0	0
CD184	0.0876	0.0379	0	0	263	152	0	0
CD185	19.4	4.42	0.24	1.47	267	193	253	77
CD186	15.5	1.43	0.285	0.309	313	204	122	117
CD19	0.0137	0.0378	0	0.123	409	125	0	87.3
CD191	0.21	0.195	0	0	234	157	0	0
CD192	1.18	0.208	0.0576	2.28	290	308	306	184
CD193	30.1	30.8	0	2.06	329	264	0	95.8
CD194	4.93	3.02	0.521	0.338	275	251	43366	99092
CD195	0.125	0.066	0	0.181	459	169	0	183
CD196	18.7	2.09	25	0.0907	332	196	898	110
CD197	0.103	0.0188	0	0	413	451	0	0
CD1a	0	0.0578	0	0.0702	0	137	0	145
CD1b	0.555	0.198	0	0.274	274	229	0	102
CD1c	12.9	1.97	0.168	0.143	284	212	86	94.7
CD1d	0.129	0.0728	0.0499	0.0815	227	155	123	157
CD2	0.0505	0.0491	0.305	0	191	190	1526	0
CD20	0	0.0581	0	0	0	123	0	0
CD200	0.0522	0.118	0	0.114	172	145	0	124
CD201	0.753	70.6	0	0.19	374	390	0.1	2101
CD202b	64.8	49.5	1.99	2.75	367	277	142	96
CD203c	35.4	17.2	1.02	0.9	361	251	101	106
CD204	0.0604	0.039	0	0	316	120	0	0
CD205	0.0494	0.0369	0	0	222	97.7	0	0
CD206	0.0898	0.0395	0	0	148	135	0	0
CD207	0.594	0.275	0	0.459	356	301	0	219
CD208	1.46	0.519	1.82	0.384	230	204	3212	2256
CD209	0	0.0408	0	0	0	121	0	0
CD21	0.261	0.239	0.215	0.117	234	144	84.7	111
CD212	0.0905	0.142	0	0	375	181	0	0
CD213a2	0.1	0.0458	0	0.101	156	138	0	146
CD215	10.1	1.32	0.162	0.107	302	189	416	125
CD217	94	34.3	32.5	24.3	530	309	239	171
CD218b	6.1	1.36	0	0.274	274	174	0	119
CD22	0.12	0.119	0.122	0	329	150	373	0
CD220	5.96	2.27	0.31	0.258	277	191	134	75.5
CD221	1.82	0.648	0	0.126	241	174	0	151
CD222	9.24	52.1	0.637	1.63	247	230	165	109
CD223	0.607	0.201	1.02	0	427	175	129	0
CD226	0.0606	0.0772	0	0	270	142	0	0
CD227	21.1	61.2	2.42	8.06	265	242	283	112
CD229	0.0618	0.0315	0	0	223	152	0	0
CD23	0.218	0.099	0.0896	0	275	159	3080	0
CD230	99	50	11.3	19.9	685	319	201	172
CD231	30.1	12.7	0.312	0.731	326	244	181	116
CD234	21.1	3.39	0	0.426	311	211	0	98.2
CD235a	0.0408	0.0444	0	0	783	160	0	0
CD24	0.429	0.174	0.136	0	242	145	134	0
CD243 (BC)	5.1	0.496	0	0	283	166	0	0
CD243 (BD)	0	0.0285	0	0	0	110	0	0
CD244	0.351	0.171	0	0.125	207	156	0	114
CD245	34	13.8	0	2.41	333	245	0	103
CD249	18.3	7.06	0.35	0.917	309	227	111	124
CD25	2.43	0.429	0	0	255	181	0	0
CD252	61	26.1	79.8	0.751	514	260	501	92.8
CD253	0.871	2.93	12.5	0	223	218	247	0
CD254	10.2	1.76	0	0	292	173	0	0
CD255	7.28	2.22	0	0.303	290	199	0	91.5
CD256	12.1	0.504	0.543	0.143	282	154	49745	235000
CD257	91	88.3	24.4	22.4	579	351	142	114
CD258	2.18	0.324	0	0.15	253	153	0	57.3
CD26	51	99.3	62.3	28.3	435	1753	352	386
CD261	11.6	1.84	0	0	287	183	0	0
CD262	13.1	8.33	0	0.427	319	270	0	113
CD263	1.79	0.354	0	0.137	275	157	0	83.4
CD264	12.4	1.56	5.26	4.96	362	282	358	171
CD267	70.8	71.1	3.01	12.2	397	302	158	118
CD268	0	0.0529	0	0	0	123	0	0
CD269	4.15	0.703	0	0.104	262	153	0	118
CD27	0.118	0.112	0.121	0	163	150	128	0
CD270	28.1	5.55	0	0.718	310	226	0	177
CD271	6.98	1.18	0	0	342	280	0	0
CD272	45.7	40.7	1.1	18.7	348	276	161	117
CD273	72	6.51	8.11	3.15	358	239	133	100
CD274	1.46	0.0899	0.0518	0	211	149	127	0
CD275	0.207	0.163	0	0	266	170	0	0
CD276	99.4	99.8	62.1	67	857	591	204	128
CD277	78.6	61.3	3.15	4.09	421	285	150	101
CD278	0.0248	0.0198	0	0	190	138	0	0
CD279	1.98	0.34	0.226	0	276	219	511	0
CD28	0.356	0.0889	0.0858	0	207	153	101	0
CD281	0.126	0.0991	0	0	227	151	0	0
CD282	1.06	0.169	0	0.166	231	300	0	206
CD283	3.37	1.82	0	0.449	279	214	0	128
CD284	0.0392	0.056	0	0	352	288	0	0
CD286	61.3	42.3	4.16	2	371	267	145	96.9
CD288	66	63	7.3	8.5	384	289	130	109
CD289	0.317	0.287	0.253	0	291	154	85.7	0
CD29	99.8	99.8	99.4	98.3	2923	1840	1886	653
CD290	66.5	35	0.705	1.97	380	257	117	106
CD292	4.54	1.3	0.462	0.725	269	191	70.9	90.3
CD294	0.3	0.322	0.136	1.35	351	318	246	182
CD295	24	6.55	0	1.51	292	214	0	74.2
CD298	100	99.9	99.8	99.5	13992	7352	2435	1349
CD299	0.0392	0.08	0	0	1482	119	0	0
CD3	0	0.039	0	0	0	129	0	0
CD30	0.555	0.199	0	0	225	162	0	0
CD300a	14.3	1.46	0.0913	0	303	184	97.7	0
CD300c	48.9	7.98	0.585	0.697	348	231	100	100
CD300e	58.8	24.5	1.66	2.91	376	258	125	97.1
CD301	3.29	0.416	0.599	0	265	164	153	0
CD303	24.2	4.24	0.425	0.485	320	231	115	134
CD304	21.9	1.28	0.252	0	309	186	87.6	0
CD305	0.0242	0.0505	0	0	263	139	0	0
CD307	7.92	5.79	0.366	0.288	281	210	103	78.2
CD309	0.0526	0.0276	0.0935	0	502	135	101	0
CD31	0.0453	0.0365	0	0.0923	145	158	0	44
CD312	21.4	9.76	1.53	2.43	333	254	326	483
CD314	1.43	1.67	5.15	4.89	1196	1496	2762	985
CD317	20.8	2.21	2.46	3.17	360	312	216	185
CD318	0.0165	0.0294	0.0579	0	131	129	101	0
CD319	6.68	1.21	0.294	0.239	285	166	111	216
CD32	0.316	0.238	0	0.337	212	189	0	66.6
CD321	1.78	3.66	0.518	0.259	282	303	689	115
CD324	9.28	6.84	0	0	273	285	0	0
CD325	84.3	82.2	16.4	17.3	512	326	149	115
CD326	87.6	85.6	38.6	5.81	422	415	191	115
CD328	10.7	9.84	0.0675	0.283	291	234	114	76.7
CD33	0.198	0.0809	0	0	266	408	0	0
CD332	0.69	0.317	0.362	1.12	349	307	266	214
CD333	9.56	1.05	0	0.196	284	174	0	119
CD334	4.48	0.402	0.105	0.23	282	164	122	134
CD335	0.156	0.084	0.0967	0	199	132	1723	0
CD336	0.0128	0.0213	0	0	231	129	0	0
CD337	15.9	33.4	1.02	0.845	298	262	162	118
CD338	31.1	6.55	0.419	0.919	329	220	123	103
CD339	3.34	0.685	0.251	0.204	244	164	170	42.4
CD34	0.0243	21.3	0	0	747	360	0	0
CD340	99.4	75.8	45.3	8.46	599	307	178	108
CD344	89.7	94.4	15.7	34	569	381	151	115
CD35	0.0389	0.0284	0	0	137	173	0	0
CD351	79.1	86.3	54.6	9.61	450	342	206	110
CD352	0.224	0.344	0.0869	0	215	160	145	0
CD354	29.2	13.9	1.47	0.472	319	242	125	78.9
CD355	12.5	7.04	0.64	0.388	295	227	107	78.9
CD357	4.86	0.776	0.296	1.23	342	311	906	170
CD358	68.3	42.6	3	3.45	408	271	132	97.4
CD36	0.0249	3.63	0	0	525	368	0	0
CD360 (BD)	0.0287	0.0265	0	0	783	125	0	0
CD360 (BL)	83.4	88.2	16.3	11.3	496	347	150	105
CD362	5	24.7	1.25	4.51	400	330	291	194
CD363	7.93	0.889	0.172	0	281	176	160	0
CD37	0.594	0.129	0.133	0.413	271	378	327	101
CD38	0.301	0.23	0	0.354	2030	2212	0	2301
CD39	0.849	6.92	0.129	0.982	239	393	186	195
CD3e	0.573	0.27	0	0.875	301	308	0	195
CD4	0.053	0.103	0.132	0.0921	207	173	115	43.8
CD40	0.0236	0.0296	0	0.1	166	120	0	92.5
CD41a	0.0209	0.0143	0	0.0807	645	221	0	97.9
CD41b	0.422	0.19	0.388	0.16	292	293	323	132
CD42a	0.123	0.102	0	0	256	256	0	0
CD42b	0.746	0.135	0	0.109	235	132	0	158
CD43	0.0233	0.0394	0	0.216	651	158	0	167
CD44	99.9	99.8	98.3	99	2183	1209	683	604
CD45	0.317	0.0609	0	0.241	298	157	0	158
CD45RA	0.478	0.123	0	0	182	156	0	0
CD45RB	0.0735	0.0643	0	0.117	210	125	0	136
CD45RO	0.0926	0.0712	0	0	294	120	0	0
CD46	99.9	98.6	17.1	45.7	595	384	163	101
CD47	99.3	99.6	66.9	58.3	997	667	251	134
CD48	0.0177	0.0387	0	0.155	722	140	0	68.7
CD49a	48.3	53.7	40.4	2.27	369	314	217	107
CD49b	99.6	99.2	99.8	94	4418	1270	2880	284
CD49c	100	59.8	90.1	85.4	1511	346	391	224
CD49d	81.6	77.1	24.7	76.5	431	415	149	150
CD49e	99.9	99.9	97.9	99	4727	2734	890	695
CD49f	90.9	78.7	46.2	58.8	725	556	295	151
CD5	0.0549	0.0447	0	0	228	166	0	0
CD50	0.612	0.0942	0.0429	0.316	317	336	153	190
CD51/CD61	11.8	86.6	3.23	11.2	280	426	153	112
CD52	0.409	0.322	0	0	260	156	0	0
CD53	0.065	0.0965	0.0894	0.0784	210	133	98.5	91.2
CD54	6.44	90.7	22.8	38.1	389	835	356	173
CD55	99.9	99.9	99.4	95.8	2405	1329	1575	315
CD56	10.9	0.507	0.549	0.104	284	189	163	117
CD57	0.293	0.176	0.113	0	245	230	253	0
CD58	99.8	99.5	36.9	30	861	591	166	113
CD59	99.9	99.9	95.9	98	2728	2153	551	355
CD6	0.414	0.122	0.605	0	241	149	216	0
CD60b	0.357	0.128	0.12	0	348	174	98.8	0
CD61	0.44	66.8	1.07	0.788	237	335	126	80.7
CD62E	0.199	0.124	0	0.0676	200	145	0	84.5
CD62L	0.237	0.076	0.0643	0.132	211	143	86.5	197
CD62P	0.0739	0.0674	0.0374	0.0704	264	166	145	163
CD63	91.3	97.3	14.8	48	558	863	172	137
CD64	0.0372	0.0608	0.0337	0	758	131	120	0
CD65	6.16	7.3	0	1.31	281	197	0	87.1
CD65s	5.76	1.37	0.297	0.61	261	174	170	120
CD66	0.0853	0.435	0.0913	0.0754	249	287	93.1	65.9
CD66b	0.545	0.16	0.12	0.64	304	346	324	87.9
CD66c	9.46	6.85	0.825	0.465	297	226	126	127
CD66e	0.731	0.318	0.173	0	265	180	204	0
CD69	0.0113	0.0238	0	0	188	521	0	0
CD7	0.121	0.114	0.0583	0.0715	174	148	95.5	114
CD70	0.0576	1.81	0	0.0693	178	272	0	92.5
CD71	0.216	0.924	0.0364	0.143	368	271	119	124
CD72	1.64	0.252	0.32	0.529	263	177	78	65.3
CD73	100	99.9	99.1	99.7	5493	3384	1021	585
CD74	1.56	0.201	0.495	0.475	256	345	200	109
CD75	0.404	0.11	0	0.462	277	386	0	149
CD77	0.7	0.122	0	0.237	282	307	0	79.3
CD79a	2.44	0.898	0.144	0.104	261	180	114	62.4
CD79b	0.9	0.426	0.0388	0	243	163	101	0
CD8	0	0.0529	0	0	0	128	0	0
CD80	0.118	0.216	0	0	192	239	0	0
CD81	99.9	99.9	84.7	97.5	2514	1633	356	288
CD82	88.1	98.4	51.4	45.2	630	1291	216	163
CD83	0.308	0.327	0.199	0.104	178	151	2508	117
CD84	9.27	1.9	0	0.111	289	181	0	149
CD85a	20.3	4.08	0	0.283	338	217	0	78.4
CD85d	56.8	24.7	0.509	1.05	364	256	97.4	115
CD85g	41	10.5	0.719	0.734	339	237	128	129
CD85h	7.64	0.933	0.153	0.107	283	166	149	117
CD85j	15.5	4.26	3.61	0.641	313	231	137	130
CD86	8.33	1.46	1.14	0.0895	280	201	128	66.1
CD87	0.0154	0.066	0	0	443	186	0	0
CD88	0.23	0.129	0.0987	0.251	360	145	108	88.9
CD89	10.6	2.34	1.51	0.363	293	212	123	93.1
CD8b	0.166	0.0965	0.104	0.215	381	288	192	135
CD9	94.7	95.5	65.1	20.6	545	645	245	139
CD90	81.8	99.3	97.6	91.7	9153	865	1176	11693
CD91	79.5	88.2	29.2	36.1	407	413	187	146
CD92	52	86.2	1.16	3.02	303	280	210	96.1
CD94	0.0561	0.048	0.0284	0	203	119	96	0
CD95	99.9	99.9	99.4	98.9	6681	2681	960	465
CD96	9.92	4.46	3.33	0.257	319	191	119	7426
CD97	0.0738	0.0613	0.125	0.061	165	137	93.1	84.5
CD98	100	99.9	99.4	98.6	9651	2153	2050	1068
CD99	0.0564	0.0658	0.0456	0.0806	175	156	82.2	111
CDH11	1.78	0.447	0.348	0.321	251	157	211	70.4
CDH3	1.5	0.234	0	0	238	159	0	0
CDH6	0.674	0.234	0.139	0.973	325	315	306	181
CDw198	7.14	1.34	0.667	0.18	285	173	154	99.9
CDw199	1.55	0.936	0.285	1.8	341	319	223	171
CDw210	27.8	2.46	0	0.195	369	212	0	147
CDw218a	0.262	11	0	0.326	252	276	0	114
CDw329	1.74	0.303	0.264	0.351	248	219	112	83.4
CDw93	6.48	1.44	0.314	0.926	245	175	268	168
CLA	0.562	0.162	0.257	0.114	283	344	196	51.6
CLIP	0.769	0.193	0.398	0.745	251	234	146	101
DCIR	1.43	0.31	0.266	0.794	293	309	308	243
EGF-R	5.75	2.85	0.496	0	239	185	82.9	0
FMC7	0.407	0.298	0.115	0.398	317	218	171	101
fMLP-R	2.3	0.924	0	0.13	264	173	0	75.9
HLA-A2	1.17	0.214	98.6	98.2	293	150	1482	620
HLA-ABC	100	99.8	99.2	97.6	3393	1578	1073	272
HLA-DM	0.372	0.066	0	0.0828	244	159	0	49.7
HLA-DR	0.0286	0.0352	0.151	0	154	125	110	0
HPC	0.133	45.6	0.0578	0.196	601	313	91	138
ITGB7	0.0193	0.028	0	0	674	125	0	0
Lgr-5	0.281	0.535	0.106	0	252	164	92.5	0
LTBR	99.9	77.8	57.7	68.8	1184	591	359	191
MIC A/B	6.52	0.607	0	0.211	251	154	0	96.6
Notch1	16.9	2.3	0.848	2.46	302	317	248	167
Notch2	74.2	55.6	1.32	4.12	435	282	117	110
Notch3	18.8	2.36	1.23	3.14	326	313	222	172
Notch4	0.248	0.0685	0	0	272	129	0	0
PAC-1	0.46	0.117	0	0.251	281	324	0	240
Podoplanin	73.1	99.3	4.89	68.7	410	5864	244	255
SSEA-3	0.187	0.102	0	0.119	175	147	0	65.4
SSEA-4	65.9	1.33	0.872	1.58	459	235	116	101
Stro-1	1.4	0.494	0.281	0.924	309	312	722	212
TCR alpha beta	0.024	0.087	0	0.102	290	153	0	88.1
TCR gamma delta	0.654	1.7	1.43	1.54	11488	7692	2694	620
TPBG	0.159	0.148	0	0.508	235	312	0	213
VB8 TCR	7.4	4.65	4.11	3.8	360	504	5007	1392
VD2 TCR	14.6	1.46	1.86	0.564	324	260	124	144
